# Supplementary material for: The Genomic Topography of Appendiceal Cancers: Our Current Understanding, Clinical Perspectives, and Future Directions
Source: Cancers (Basel). 2025 Oct 9;17(19):3275. doi: 10.3390/cancers17193275 (PMC12524201; doi:10.3390/cancers17193275)
Supplement: Supplementary file 1 [file cancers-17-03275-s001.zip › Data S1.xlsx]

## Sheet: Survival
MANs 1 year		MANs 2-year		MANs 5-year		NENs 1-year		NENs 2-year		NENs 5-year		GCAs 1-year		GCAs 2-year		GCAs 5-year		CTAs 1-year		CTAs 2-year		CTAs 5-year		SRCs 1-year		SRCs 2-year		SRCs 5-year
86	Turaga	52	Gupta	46	Liu	95	McCusker	92	McCusker	83	Benedix	96	Onyempko	90	McCusker	76	Burke	80	Benedix	72	Benedix	42	Liu	73	McCusker	52	McCusker	18	Liu
90	Benedix	72	Benedix	23	Gupta	97	Hsu	94	Hsu	85.3	Hsu	96	McCusker	88	Hsu	79	McCusker	50	Kabbani	0	Kabbani	64	Ang	80	Overman	47	Turaga	20	McCusker
89	Onyempko	73	Bradley Am J Surg Path	58	Turaga	93	Onyempko	96	Turaga	93	Turaga	87	Reid	85	Zambreno-Vera	45	Pham	90	McCusker	64	McCusker	57	Overman	85	Grotz	77	Grotz	27	Raghav The Oncologist
83	Bradley Am J Surg Path	92	Kabbani	53	Raghav The Oncologist	98	Turaga			83	Deschamps	96	Hsu	92	Turaga	81	Turaga	100	Ang	75	Ang	37	Raghav The Oncologist	100	Ang	88	Ang	27	Turaga
100	Kabbani	90	Grotz	71	Ang					94	Hoehn	79.4	Clift			76	Deschamps	87	Overman	70	Overman	56	McCusker	94	Raghav The Oncologist	49	Overman	28.4	Chandana
95	Grotz	65	McCusker	89	Pietrantonio					83	Liu	100	Zambreno-Vera			76	Liu	92	Raghav The Oncologist	82	Raghav The Oncologist	55	Turaga	75	Turaga	83	Raghav The Oncologist	23	Davison
90	McCusker	88	Ang	50.9	Benedix					97	Mafficini	90	Olsen			76	McGory	85	Turaga	67	Turaga	47.5	Benedix					30	Grotz
97	Ang	78	Overman	56.5	Bradley Am J Surg Path					90	McCusker	95	Turaga			32	Reid					52.9	Chandana					18	McGory
90	Overman	95	Pietrantonio	61	Chandana					83	McGory					77.6	Hsu					0	Kabbani					0	Ang
98	Pietrantonio	88	Raghav The Oncologist	92	Kabbani					88	Park					60	Clift					42	McGory					22	Overman
100	Raghav The Oncologist	70	Turaga	52	Kusamura											67	Zambreno-Vera
69	Gupta			70	Grotz											58	Olsen
				61	Davison											76	Roy
				48	McCusker											77	Tang
				46	McGory	95.75		94		86.8833		92.4		88.75		72.1667		83.1667		60.5		51.8333		84.5		66		21.34
				55	Nitecki
				59	Overman
																						0.076822
90.5833		78.4545		58.3176

## Sheet: MAN Mut
KRAS (%)	# of Patients	Source	GNAS	# of Patients	Source	TP53	# of Patients	Source	SMAD4	# of Patients	Source	APC	# of Patients	Source	PI3K	# of Patients	Source
55	108	Raghav 2013	28.1	242	Raghav 2020	26.9	242	Raghav 2020	16.9	242	Raghav 2020	9.1	242	Raghav 2020	17	12	Raghav 2013
89.65	29	Alakus	69	29	Alakus	28	164	Foote	11	164	Foote	2.4	164	Foote	12	242	Raghav 2020
69	16	Szych 1999	51.8	164	Foote	40	164	Tokunaga	20	44	Tokunaga	16	44	Tokunaga	7.3	164	Foote
57.8	64	Shetty	44	110	Tokunaga	20	374	Ang	23	320	Ang	4	374	Ang	7	44	Tokunaga
79.3	164	Foote	62	374	Ang	37	411	Arai	18.3	426	Arai	11.7	427	Arai	7	427	Arai
44	9	Munari	34.4	424	Arai	22.5	89	Borazanci	15.1	86	Borazanci	7	88	Borazanci	6.1	114	Borazanci
55.7	140	Davison Clinico	35.6	87	Borazanci	22.2	9	Yarai	1	10	Alakus	0	10	Alakus	12.5	40	Pietrantonio
69	110	Tokunaga	33.3	9	Yarai	10	10	Alakus	54	13	Maru	15	78	Raghav 2018	16	78	Raghav 2018
79	374	Ang	52	40	Pietrantonio	12.5	40	Pietrantonio	2.5	40	Pietrantonio	6.5	267	AACR GENIE	5.2	267	AACR GENIE
60.4	424	Arai	28	78	Raghav 2018	36	78	Raghav 2018	18	78	Raghav 2018
66.2	281	Borazanci	44.9	267	AACR GENIE	23.2	267	AACR GENIE	8.3	267	AACR GENIE
50	16	Kabbani
44.4	9	Yarai
100	1	Wen
72	40	Pietrantonio
62	78	Raghav 2018
70.4	267	AACR GENIE
59			68			65			41			22			2
26			20			46			18			4			29
11			85			66			19			10			12
37	2130		48	1824		75	1848		64	1690		15	1694		5	1388
130			232			152			78			50			30
4			146			20			14			6			8
78			31			2			3			0			5
76			3			1			7			12			12
295			21			5			1			17			14
256			22			28			14
186			120			62			22
8
4
1							0.282468			0.166272			0.0802834			0.0842939
29						522			281			136			117
48
188
	0.674178			0.436404
1436			796

## Sheet: NEN Mut
KRAS	# of Patients	Source	GNAS	# of Patients	Source	TP53	# of Patients	Source	SMAD4	# of Patients	Source	APC	# of Patients	Source	PI3KCA	# of Patients	Source
28.6	14	Arai	0	14	Arai	14.3	14	Arai	0	14	Arai	28.6	14	Arai	0	14	Arai
9.2	30	Borazanci	3.3	30	Borazanci	10.7	28	Borazanci	13.3	30	Borazanci	3.3	30	Borazanci	0	37	Borazanci
0	3	Wen				40	5	Park	0	3	Wen	20	5	Park	0	3	Wen
20	5	Park				44	18	Ramnani	40	5	Park				0	5	Park
0	18	Ramnani
4			0			2			0			4			0
3			1			3			4			1			0
0						2			0			1			0
1						8			2						0
0
	70			44			65			52			49			59
8			1			15			6			6			0
	0.1			0.0227273			0.230769			0.115385			0.122449			0

## Sheet: GCA Mut
KRAS	# of Patients	Source	GNAS	# of Patients	Source	TP53	# of Patients	Source	SMAD4	# of Patients	Source	APC	# of Patients	Source	PI3KCA	# of Patients	Source
8.3	72	Foote	1.4	72	Foote	27.8	72	Foote	12.5	72	Foote	2.8	72	Foote	5.6	72	Foote
13	84	Ang	6	84	Ang	33	84	Ang	19	84	Ang	2	84	Ang	1.9	53	Arai
7.5	53	Arai	3.8	53	Arai	24	53	Arai	9.4	53	Arai	1.9	53	Arai	8	11	Liu
0	14	Dimmler	2.9	34	Johncilla	5.9	34	Johncilla	2.9	34	Johncilla	11.8	34	Johncilla	0	4	Wen
5.9	34	Johncilla	1	97	AACR GENIE	20	11	Liu	20	11	Liu	12	11	Liu	0	18	Jesinghaus
4	11	Liu				25	16	Ramnani	0	4	Wen	0	18	Jesinghaus	5	97	AACR GENIE
0	4	Wen				5.6	18	Jesinghaus	5.6	18	Jesinghaus	4	97	AACR GENIE
0	16	Ramnani				0	16	Stancu	0	15	Stancu
0	18	Jesinghaus				14.4	97	AACR GENIE	16.5	97	AACR GENIE
0	16	Stancu
2.1	97	AACR GENIE
6			1			20			9			2			4
11			5			28			16			2			1
4			2			13			5			1			1
0			1			2			1			4			0
2			1			2			2			1			0
4						4			0			0			5
0						1			1			4
0						0			0
0						14			16
0
2
	419			340			401			388			369			255
29			10			84			50			14			11
	0.0692124			0.0294118			0.209476			0.128866			0.0379404			0.0431373

## Sheet: CTA Mut
KRAS	# of Patients	Source	GNAS	# of Patients	Source	TP53	# of Patients	Source	SMAD4	# of Patients	Source	APC	# of Patients	Source	PI3KCA	# of Patients	Source
67.6	37	Foote	13.5	37	Foote	54.1	37	Foote	21.6	37	Foote	24.3	37	Foote	27	37	Foote
55	183	Tokunaga	31	183	Tokunaga	40	183	Tokunaga	16	183	Tokunaga	10	183	Tokunaga	6	183	Tokunaga
56	208	Ang	25	208	Ang	47	208	Ang	18	208	Ang	17	208	Ang	3.4	29	Borazanci
47.1	68	Borazanci	17.4	23	Borazanci	31.8	22	Borazanci	21.7	23	Borazanci	31.8	22	Borazanci	28.6	7	Jesinghaus
75	4	Kabbani	18.2	11	AACR GENIE	50	2	Wen	63	8	Maru	50	2	Wen
50	2	Wen				71.4	7	Jesinghaus	0	7	Jesinghaus	14.3	7	Jesinghaus
42.8	7	Jesinghaus				18.2	11	AACR GENIE	9.1	11	AACR GENIE
36.4	11	AACR GENIE
25			5			20			8			9			10
101			57			73			29			18			11
116			52			98			37			35			1
32			4			7			5			7			2
3			2			1			5			1
1						5			0			1
3						2			1
4
	520			462			470			477			459			256
285			120			206			85			71			24
	0.548077			0.25974			0.438298			0.178197			0.154684			0.09375

## Sheet: SRC Mut
KRAS	# of Patients	Source	GNAS	# of Patients	Source	TP53	# of Patients	Source	SMAD4	# of Patients	Source	APC	# of Patients	Source	PI3KCA	# of Patients	Source
15	27	Tokunaga	4	27	Tokunaga	33	27	Tokunaga	11	27	Tokunaga	0	27	Tokunaga	0	27	Tokunaga
35	37	Ang	8	37	Ang	43	37	Ang	30	37	Ang	11	37	Ang	0	14	Borazanci
7.3	41	Borazanci	0	14	Borazanci	15.4	13	Borazanci	14.3	14	Borazanci	7.1	14	Borazanci	2.9	34	AACR GENIE
26.5	34	AACR GENIE	0	7	Singhi	32.4	34	AACR GENIE	20.6	34	AACR GENIE
			5.9	34	AACR GENIE
			0
4			7			9			3			0			0
13			3			16			11			4			0
3			0			2			2			1			1
						11			7
	139			119			111			112			78			75
20	0.143885		10	0.0840336		38	0.342342		23	0.205357		5	0.0641026		1	0.0133333

## Sheet: LAMN Mut
KRAS	# of Patients	Source	GNAS	# of Patients	Source	TP53	# of Patients	Source	SMAD4	# of Patients	Source	APC	# of Patients	Source	PI3KCA	# of Patients	Source
55.6		Munari	18.1	11	Hara	27.3	11	Hara				15	12	Liu
27.3	11	Hara	24	12	Liu	17.6	34	Yanai
80	5	LaFramboise	14.7	34	Yanai
25	12	Liu
52.9	34	Yarai

## Sheet: HAMN Mut
KRAS	# of Patients	Source	GNAS	# of Patients	Source	TP53	# of Patients	Source	SMAD4	# of Patients	Source	APC	# of Patients	Source	PI3KCA	# of Patients	Source
66.7		Munari	22	8	Liu	14	8	Liu
100	4	LaFramboise	25	8	Yanai	25	8	Yanai
43	8	Liu
37.5	8	Yanai
